# Supplementary material for: Refining Genotypes and Phenotypes in KCNA2-Related Neurological Disorders
Source: Int J Mol Sci. 2021 Mar 10;22(6):2824. doi: 10.3390/ijms22062824 (PMC7999221; doi:10.3390/ijms22062824)
Supplement: Supplementary file 1 [file ijms-22-02824-s001.zip]

Archive with 4 entries (3 files):
- Supplement/
- Supplement/Supplement_Figure_S1_Synopsis of all annotated VEP scores.pdf
- Supplement/Supplement_Table_S1_ Variant effect prediction scores.xlsx
- Supplement/Supplement_Table_S2_Summary of clinical data.xlsx
