# Supplementary material for: Refining Genotypes and Phenotypes in KCNA2-Related Neurological Disorders
Source: Int J Mol Sci. 2021 Mar 10;22(6):2824. doi: 10.3390/ijms22062824 (PMC7999221; doi:10.3390/ijms22062824)
Supplement: Supplementary file 1 [file ijms-22-02824-s001.zip › Supplement/Supplement_Table_S1_ Variant effect prediction scores.xlsx]

## Sheet: Tabelle1
Variant Identifiers						Variant Effect Prediction Scores											Source
g_Variant	c_Variant	p_Variant	Consequence	CDS_position	Protein_position	CADD_phred	M-CAP_score	REVEL_score	PROVEAN_score	Condel	SIFT	PolyPhen	MutPred_score	MutationTaster_score	FATHMM_score	LRT_score
NC_000001.10:g.111146936C>T	NM_004974.3:c.469G>A	p.Glu157Lys	missense_variant	469	157	29.0	0.0639277660995	0.623	-3.67	0.906	0	0.996	0.473	1	-0.27	0.000000	Clinical report
NC_000001.10:g.111146729C>T	NM_004974.3:c.676G>A	p.Glu226Lys	missense_variant	676	226	28.7	0.675197554075	0.967	-3.8	0.945	0	1	0.808	1	-4.64	0.000000	Clinical report
NC_000001.10:g.111146617A>G	NM_004974.3:c.788T>C	p.Ile263Thr	missense_variant	788	263	22.7	0.728860239186	0.983	-4.82	0.788	0	0.881	0.771	1	-5.1	0.000000	Clinical report
NC_000001.10:g.111146536A>C	NM_004974.3:c.869T>G	p.Leu290Arg	missense_variant	869	290	25.7	0.60375082593	0.979	-5.21	0.765	0.03	0.957	0.798	1	-5.22	0.000001	Clinical report
NC_000001.10:g.111146527A>T	NM_004974.3:c.878T>A	p.Leu293His	missense_variant	878	293	25.9	0.815391049629	0.992	-6.58	0.945	0	1	0.766	1	-5.38	0.000000	Clinical report
NC_000001.10:g.111146524C>T	NM_004974.3:c.881G>A	p.Arg294His	missense_variant	881	294	29.6	0.602531062263	0.949	-4.7	0.825	0	0.935	0.716	1	-5.03	0.000000	Clinical report
NC_000001.10:g.111146515C>T	NM_004974.3:c.890G>A	p.Arg297Gln	missense_variant	890	297	32	0.800822918176	0.982	-3.76	0.935	0	0.999	0.837	1	-5.12	0.000000	Clinical report
NC_000001.10:g.111146516G>A	NM_004974.3:c.889C>T	p.Arg297Trp	missense_variant	889	297	29.8	0.781169675613	0.931	-7.53	0.945	0	1	0.84	1	-5.16	0.000000	Clinical report
NC_000001.10:g.111146511C>A	NM_004974.3:c.894G>T	p.Leu298Phe	missense_variant	894	298	25.8	0.587831263248	0.770	-3.76	0.935	0	0.999	0.725	1	-5.06	0.000001	Clinical report
NC_000001.10:g.111146446G>A	NM_004974.3:c.959C>T	p.Thr320Ile	missense_variant	959	320	25.9	0.562339207605	0.887	-5.87	0.945	0	1	0.785	1	-4.92	0.000000	Clinical report
NC_000001.10:g.111146434C>G	NM_004974.3:c.971G>C	p.Ser324Thr	missense_variant	971	324	25.2	0.276116077527	0.814	-2.93	0.880	0.01	0.998	0.779	1	-4.53	0.000000	Clinical report
NC_000001.10:g.111146423A>C	NM_004974.3:c.982T>G	p.Leu328Val	missense_variant	982	328	23.1	0.4542589219	0.823	-2.93	0.902	0	0.995	0.714	0.999997	-4.69	0.000000	Clinical report
NC_000001.10:g.111146416A>C	NM_004974.3:c.989T>G	p.Leu330Arg	missense_variant	989	330	25.7	0.54386753824	0.985	-5.89	0.895	0	0.993	0.899	1	-5.41	0.000000	ClinVar
NC_000001.10:g.111146392C>T	NM_004974.3:c.1013G>A	p.Gly338Glu	missense_variant	1013	338	27.6	0.684262196978	0.980	-7.79	0.897	0	0.994	0.698	1	-4.99	0.000000	ClinVar
NC_000001.10:g.111146321G>C	NM_004974.3:c.1084C>G	p.Pro362Ala	missense_variant	1084	362	23.9	0.437066215923	0.923	-7.65	0.919	0	0.998	0.889	1	-4.39	0.000000	ClinVar
NC_000001.10:g.111146287G>A	NM_004974.3:c.1118C>T	p.Thr373Ile	missense_variant	1118	373	25.8	0.766391362207	0.973	-5.3	0.945	0	1	0.86	1	-5.2	0.000000	ClinVar
NC_000001.10:g.111146285T>C	NM_004974.3:c.1120A>G	p.Thr374Ala	missense_variant	1120	374	24.2	0.822802880749	0.974	-4.43	0.902	0	0.995	0.872	1	-5.6	0.000000	Clinical report
NC_000001.10:g.111146213C>A	NM_004974.3:c.1192G>T	p.Gly398Cys	missense_variant	1192	398	28.8	0.754669203546	0.977	-7.89	0.945	0	1	0.901	1	-5.35	0.000000	Clinical report
NC_000001.10:g.111146210C>T	NM_004974.3:c.1195G>A	p.Val399Met	missense_variant	1195	399	26.6	0.900213158159	0.915	-2.64	0.945	0	1	0.7	1	-5.12	0.000000	Clinical report
NC_000001.10:g.111146203G>A	NM_004974.3:c.1202C>T	p.Thr401Ile	missense_variant	1202	401	25.5	0.784354921487	0.907	-5.27	0.905	0.01	1	0.479	1	-4.81	0.000000	Clinical report
NC_000001.10:g.111146191G>A	NM_004974.3:c.1214C>T	p.Pro405Leu	missense_variant	1214	405	27.9	0.911108499438	0.977	-8.79	0.945	0	1	0.722	1	-4.63	0.000000	Clinical report
NC_000001.10:g.111146186G>C	NM_004974.3:c.1219C>G	p.Pro407Ala	missense_variant	1219	407	23.9	0.548851037601	0.934	-7.03	0.919	0	0.998	0.778	1	-4.21	0.000000	Clinical report
NC_000001.10:g.111146182A>G	NM_004974.3:c.1223T>C	p.Val408Ala	missense_variant	1223	408	25.1	0.739826750838	0.969	-3.52	0.935	0	0.999	0.763	1	-5.41	0.000000	Clinical report
NC_000001.10:g.111146155T>C	NM_004974.3:c.1250A>G	p.Tyr417Cys	missense_variant	1250	417	24.5	0.810600045137	0.974	-7.9	0.935	0	0.999	0.861	1	-4.66	0.000000	Clinical report
