# Supplementary material for: Refining Genotypes and Phenotypes in KCNA2-Related Neurological Disorders
Source: Int J Mol Sci. 2021 Mar 10;22(6):2824. doi: 10.3390/ijms22062824 (PMC7999221; doi:10.3390/ijms22062824)
Supplement: Supplementary file 1 [file ijms-22-02824-s001.zip › Supplement/Supplement_Table_S2_Summary of clinical data.xlsx]

## Sheet: Tabelle1
Patient #	alternative ID	Family ID	Nucleotide	amino acid	homozygous	known function [LOF/GOF]	Inheritance [de novo, paternal, maternal]	Location in protein [pore region, voltage sensor, segment S1-S6]	Age at inclusion [years]	Sex [m; f]	Age of disease onset [mo]	development before disease onset [normal/impaired]	ID [normal/mild/moderate/severe]	speech developement [normal/impaired]	behavioural features	ataxia [y/n]	tremor [y/n]	spasticity [y/n]	movement or motor disorder [text]	Age at seizure onset [months]	seizures at onset	febrile seizures [y/n]	other seizure types	AED	seizure controle [y/n]	seizure controle [text]	EEG at onset	EEG in follow-up	CSWS [y/n]	Last reported age [mo]	Alive [yes; no, na]	MRI [text]	Additional information [text]	(first) published	Year of publication	PMID
1	Masnada P1	1	c.637C>T	p.Gln213*		LOF	de novo	S1-S2 loop	8	m	2	impaired (poor visual contact)	severe	no speech	stereotypies	y	n	n	Psychom.dev. delay (3 mo) Hypotonia, very poor voluntary motricity, poor visual contact, head deviation to the right, impairment of coordination	2	focal seizure, eye deviation,behavioural arrest, hypotonia	n	na	VPA, TPM, CLB	n	uncontrolled	Multifocal spike-waves and ‘migrating’ seizure	na	n	8	y	normal	Small feet	Masnada et al.	2017	29050392
2	Masnada P2, Syrbe P2,	2	c.788T>C	p.Ile263Thr		LOF	de novo	S3 segment	9	m	11	normal	mild-moderate	language delay	na	n	n	n	Psychom.dev. delay (11 mo) Impairment of fine motor skills	11	generalized myoclonic seizure	n	Generalized myoclonic seizure	LTG, CLB	y	Seizure-free at 4 y	spikes and polyspikes in temporal-posterior regions	Multifocal spikes and polyspikes	n	9	y	normal		Syrbe et al.	2015	25751627, 29050392
3	Masnada P3	3	c.1192G>T	p.Gly398Cys		LOF	de novo	S6 segment	17	m	2	normal	na	language delay	autism spectrum disorder and obsessive-compulsive disorder	y	n	n	Psychom.dev. delay (12 mo) Ataxia, dyskinesia, hypotonia, impairment of fine motor skills	2	Left hemiclonic seizures	n	absences, myoclonic status epilepticusizure, focal motor status epilepticusizure, GTCS, status epilepticus, atonic	CLB, CBZ, LCM, KD	n	uncontrolled	background slowing; multifocal spikes	background slowing, rare multifocal spikes and generalized spikes	n	17	y	normal	Osteoporosis	Masnada et al.	2017	29050392
4	Masnada P4, Syrbe P1	4	c.1214C>T	p.Pro405Leu		LOF	de novo	S6 segment	9	f	17	impaired (mild coordinatiopn deficit)	mild-moderate	impaired	na	y	y	n	Psychom.dev. delay (17 mo) Tremor, impairment of coordination and of fine motor skills, ataxia, dysarthria, mini-myoclonus	17	febrile seizuresor, afebrile seizures, vomiting, eyedeviation, alterning hemiclonic seizures, postictal paresis	y	status epilepticus, focal seizure, focal dyscognitiv seizure, focal motor seizure ±, sGTCS	ACZ, TPM, OXC, VPA, Br	y	Seizure-free at 7,5 y	poly spikes in temporal-posterior regions	Multifocal spikes, bilateral polyspikes ESES like (SWI 80–100%)	y	9	y	normal	Small body size, GH deficiency; subclinical hypothyroidism	Syrbe et al.	2015	25751627, 29050392
5	Masnada P5; Syrbe P4	5	c.1214C>T	p.Pro405Leu		LOF	de novo	S6 segment	6	f	10	normal	mild	language delay	na	y	n	n	Psychom.dev. delay (10 mo) Language delay, impairment of coordination and of fine motor skills, ataxia, mini-myoclonus	10	febrile seizures or afebrile seizures with staring,eye deviation, vomiting, hemiclonicjerks	y	focal dyscognitiv seizure, focal motor seizure, possible spasms	VPA, CLB, TPM	y	seizure-fee at 4 y	na	temporal-posterior spikes, central-temporal bilat polyspikes ESES like (SWI 80–100%)	y	6	y	normal		Syrbe et al.	2015	25751627, 29050392
6	Masnada P6; Syrbe P5	6	c.1214C>T	p.Pro405Leu		LOF	de novo	S6 segment	21	m	9.5	normal	moderate	language delay	Aggressiveness, Hyperactivity	y	n	n	Psychom.dev. delay (9.5 mo) Impairment of coordination and of fine motor skills, ataxia, dysarthria	9.5	Febrile status epilepticus (GTCS 45min)	y	focal seizure, afebrile focal motor seizure ± sGTCS; postictal paresis	LEV	y	seizure-free at 16y	spikes and poly spikes in temporal-posterior regions	centro-temporal bilat polyspikes ESES like (SWI 70–75%)	y	21	y	right parietal lacunar infarction	Severe scoliosis, pes planus, osteoarthritis, obesity	Syrbe et al.	2015	25751627, 29050392
7	Masnada P7	7	c.1214C>T	p.Pro405Leu		LOF	de novo	S6 segment	8	f	2	normal	severe	no speech	Irritability, slight aggressiveness	y	n	n	Psychom.dev. delay (10 mo) Severe impairment of coordination and of fine motor skills, ataxia	2	Hemiclonic seizure +sGTCS	n	myoclonic seizure, focal motor seizures, absences and GTCS, status epilepticus	LCM, LEV	n	rare absences	Multifocal spikes	multifocal spikes, generalized spikes and polyspikes	n	8	y	normal	Fanconi syndrome (VPA), Stevens-Johnson syndrome (PHT), sensori-neuronal hearing loss	Masnada et al.	2017	29050392
8	Masnada P8	8	c.1214C>T	p.Pro405Leu		LOF	na	S6 segment	9	f	14	normal	severe	language delay	autism spectrum disorder	y	y	n	Psychom.dev. delay and ataxia (18 mo) Impairment of coordination and of motor skills, tremor	14	tonic-clonic seizure	n	absences, focal motor seizure (sometimes with vomiting)	VPA, STM	n	1-3 absences/day	na	multifocal spikes; generalized spikes since age 4y ESES like (SWI > 70%)	y	9	y	normal		Masnada et al.	2017	29050392
9	Masnada P9	9	c.469G>A	p.Glu157Lys		GOF	de novo	N-terminus	15	m	9	normal	moderate	na	Moderate-severe behavioural problems and perseverations	y	y	n	Hypotonia, mild ataxia, tremor, impaired fine motor skills, asterixis dysarthria	9	Febrile GTCS	y	Focal motor seizure, atypical absences	ACZ, VPA, LTG	y	Seizure free 3–14 y, breakthrough GTC and absences at age 14	Rare left frontal spikes	background slowing, generalized spikes; sleep activation	n	15	y	normal		Masnada et al.	2017	29050392
10	Masnada P10, Syrbe P7	10	c.890G>A	p.Arg297Gln		GOF	de novo	S4 segment , voltage sensor	27	m	5	normal	moderate	na	Behavioural problems, stubbornness	y	n	n	Impaired fine motor skills, ataxia, dysdiadochokinesia, dys arthria, mild pyramidal signs	5	Febrile status epilepticus	y	absences, GTCS, often febrile	LTG, ZNS	n	1 GTCS/year	na	generalized spikes and polyspikes	n	27	y	Severe cerebellar atrophy	Mild facial dysmorphisms	Masnada et al.	2017	29050392
11	Masnada P11, Pena	11	c.890G>A	p.Arg297Gln		GOF	de novo	S4 segment , voltage sensor	8	m	15	normal	moderate	na	Hyperactivity, stubbornness	y	y	n	Neurological examination at 17 months showed hypotonia and mild ataxia (he had just started to walk). development of tremor of the extremities, loss of sphincter control and hyperkinetic behavior. impaired fine and gross motor skills, hypotonia	15	febrile seizures	y	myoclonic seizure, absences, GTCS	ACZ, ESM, TPM, CBZ	n	Seizure only after physical exertion	Slow background activity	Irregular generalized spikes; sleep activation	n	8	y	normal	Frequent respiratory infections	Syrbe et al.	2015	25751627, 29050392
12	Masnada P12	12	c.890G>A	p.Arg297Gln		GOF	de novo	S4 segment , voltage sensor	37	f	10	normal	moderate	impaired	Aggressiveness, stubbornness	y	y	n	Tremor, impaired coordination of fine motor skills, ataxia,dysarthria, hand myoclonia, pyramidal signs	10	febrile seizures	y	GTCS, myoclonic seizure	VPA, LTG, LEV	n	myoclonic seizure during sleep	na	generalized spikes, theta-beta activity + spikes in the midline	n	37	y	Severe cerebellar atrophy, small hippocampi	Knee valgus, thoracic kyphosis	Masnada et al.	2017	29050392
13	Masnada P13	13	c.890G>A	p.Arg297Gln		GOF	na	S4 segment , voltage sensor	5	f	15	impaired	moderate	language delay	Stubbornness, difficulty of concentration	y	n	n	Impaired coordination of fine motor skills, ataxia, hypotonia, pyramidal signs	15	Typical absences	n	GTCS	VPA	y	Seizure free since age 18 mo	3 Hz spikes	generalized spikes, bi-posterior and right temporal spikes and spikes	n	5	y	normal	Height and weight 90th percentile	Masnada et al.	2017	29050392
14	Masnada P14	14	c.890G>A	p.Arg297Gln		GOF	de novo	S4 segment , voltage sensor	2	f	na	impaired	moderate-severe	na	na	y	y	n	Ataxia, finger tremor, impaired coordination	0	infantile spasms	n	absences ± myoclonia, GTCS	LTG, ESM	n	Daily absences	na	background slowing, generalized spikes, posterior spikes	n	32mo	y	normal		Masnada et al.	2017	29050392
15	Masnada P15	15	c.890G>A	p.Arg297Gln		GOF	de novo	S4 segment , voltage sensor	16	f	6	normal	severe	impaired	autism spectrum disorder	y	y	n	Tremor, ataxia, head titubation, axial hypotonia, pyramidal signs, impaired motor coordination	6	GTCS	n	Atypical absences ± myoclonia	LTG, CLB, KD, VNS, ACZ	n	1–2 GTCS/months preceded by absences	background slowing, right posterior spikes	Disorganized background; irregular generalized spikes	n	16	y	Hyperintense subcortical white matter lesions,	Small nose and mouth, hepatic lesion of unknown origin	Masnada et al.	2017	29050392
16	Masnada P16	16	c.890G>A	p.Arg297Gln		GOF	na	S4 segment , voltage sensor	20	m	12	impaired	mild	normal	na	y	n	n	Impaired incoordination, mild dysdiadochokinesia, mild-moderate ataxia, dysarthria	12	GTCS	n	na	VPA, LTG	n	Monthly GTCS	na	background slowing, generalized spikes	n	20	y	Cerebellar atrophy		Masnada et al.	2017	29050392
17	Masnada P17, Syrbe P6	17	c.894G>T	p.Leu298Phe		GOF	de novo	S4 segment , voltage sensor	37	m	6	normal	severe	no speech	na	y	n	n	Severe ataxia, inability to walk unassisted	6	GTCS	n	Atypical absences, GTCS, myoclonic seizure	LEV, VPA, CBZ, ESM	n	Monthly GTCS	na	background slowing, generalized spikes	n	37	y	Severe cerebellar atrophy		Syrbe et al.	2015	25751627, 29050392
18	Masnada P19, Allen	18	c.869T>G	p.Leu290Arg		GOF/LOF	de novo	S4 segment , voltage sensor	8	m	2	normal	mild	impaired	Attention Deficit Hyperactivity Disorder	y	y	n	Ataxia and tremor (18 mo) Dysarthria	2	Non-specific events	n	absences and atypical absences, GTCS	STM, LTG, ESM, ACZ, CLB	n	Sporadic GTCS	spikes and poly spikes	background slowing, generalized spikes, focal spikes	n	8	y	normal	Hypermetropia	Allen et al.	2016	26648591, 29050392
19	Masnada P20	19	c.878T>A	p.Leu293His		GOF/LOF	de novo	S4 segment , voltage sensor	28	f	1	normal	moderate-severe	no speech	Hyperactivity	y	n	n	Severe psychom.dev. delay (1 mo) Hypotonia, ataxia, head titubation, tremor, hyperlaxity, chorea	1	GTCS	n	GTCS, myoclonic seizure	ZNS, CBZ, ACZ	n	Weekly GTCS, sporadic absences	frontal rhythmic abnormalities	background slowing; sporadic multifocal spikes	n	28	y	normal	Mildly dysmorphic (slightly beaked nose and round forehead) Microcephaly	Masnada et al.	2017	29050392
20	Masnada P21	20	c.982T>G	p.Leu328Val		GOF/LOF	de novo	S5 segment	12	m	6	normal	severe	language delay	Hyperactivity	y	n	n	Psychom.dev. delay (1 y) Moderate ataxia	6	Febrile status epilepticus	y	absences, atonic seizure, GTCS	LCM, LTG, KBR	n	Daily absences	na	generalized spikes and multifocal spikes, sleep activation (SWI < 50%)	n	12	y	Mild cerebellar atrophy		Masnada et al.	2017	29050392
21	Masnada P22	21	c.1120 A>G	p.Thr374Ala, ring (21) p11.1q22.3		GOF/LOF	de novo	pore loop	16	f	4	impaired	severe	no speech	na	na	n	y	Severe psychom.dev. delay (since birth) Progressive spastic quadriplegia	4	infantile spasms / myoclonic seizure	n	Focal seizure, sometimes in clusters	CBD oil	n	Daily/weekly seizures incompletely characterized	Diffuse 8–10 Hz activity. Polymorphic 2–3 Hz discharges during sleep	background slowing; bi-occipital spikes	n	16	y	Cerebellar and cerebral atrophy	Bilateral optic atrophy, severe scoliosis, mitral valve prolapse and regurgitation, dilated aortic root, microcephaly	Masnada et al.	2017	29050392
22	Masnada P23	22	c.1120 A>G	p.Thr374Ala		GOF/LOF	de novo	pore loop	5	m	0	impaired	severe	no speech	na	na	na	y	Severe psychom.dev. delay (since birth) Spastic tetraplegia, myoclonia, nystagmus, dystonia, choreoathetosis	0	Tonic seizure	n	Focal seizure	na	n	Sporadic focal myoclonic seizure	normal	Multifocal spikes	n	5	y	Cerebellar atrophy	Bilateral optic atrophy, fair skinned, brachycephalic, occipital plagiocephaly, mild lumbar scoliosis, GERD	Masnada et al.	2017	29050392
23	Masnada P24	23	c.1120 A>G	p.Thr374Ala		GOF/LOF	de novo	pore loop	0.333333	m	0	impaired	severe	no speech	na	na	na	na	Severe psychom. dev. delay (since birth) Hypotonia, no eye contact	0	myoclonic seizure	n	Focal seizure	TPM	na	Seizure response to TPM (follow-up very short)	normal	Left focal/multifocal spikes	n	4	y	normal		Masnada et al.	2017	29050392
24	Helbig P1	24	c.881G>A	p.Arg294His		LOF	familial	S4 segment , voltage sensor	32	f	5-6y	normal	mild	na	na	n	n	y	Progressive loss of bladder control; fine motor difficulties	no seizures	na	na	na	na	na	na	na	na	na	32	y	na	hereditary spastic paraplegia	Helbig et al.	2016	27543892
25	Helbig P2	24	c.881G>A	p.Arg294His		LOF	familial	S4 segment , voltage sensor	6	m	2-3y	impaired	mild	na	Autism spectrum disorder	n	n	y		no seizures	na	na	na	na	na	na	normal	na	na	6	y	Normal, Spine MRI (16m): Aberrant cervical thymus; otherwise normal	hereditary spastic paraplegia	Helbig et al.	2016	27543892
26	Helbig P3	24	c.881G>A	p.Arg294His		LOF	na	S4 segment , voltage sensor	58	f	5-6y	normal	mild	na	Mood disorder	n	n	y	Loss of vision in left eye of unknown cause; difficulty with bladder control	no seizures	na	na	na	na	na	na	Focal epileptiform discharges	na	na	58	y	na	hereditary spastic paraplegia	Helbig et al.	2016	27543892
27	Helbig P4	25	c.881G>A	p.Arg294His		LOF	familial	S4 segment , voltage sensor	49	m	5y	normal	normal	na	na	y	y	y	Bilateral upper limb action tremor, thoracic scoliosis	no seizures	na	na	na	na	na	na	Focal epileptiform discharges	na	na	49	y	na	hereditary spastic paraplegia	Helbig et al.	2016	27543892
28	Helbig P5	25	c.881G>A	p.Arg294His		LOF	familial	S4 segment , voltage sensor	68	f	30y	normal	normal	na	na	y	y	y	Bilateral upper limb action tremor breast cancer (age 60)	na	Prolonged focal seizure /early-onset absences / GTCS	n	na	na	na	na	na	na	na	68	y	na	hereditary spastic paraplegia	Helbig et al.	2016	27543892
29	Helbig P6	26	c.881G>A	p.Arg294His		LOF	na	S4 segment , voltage sensor	20	f	na	normal	mild	na	na	y	y	n	Tremors in hands; balance, gross and fine motor difficulties	na	Simple focal seizure; early-onset abs; abs with eyelid myoclonia; GTCS	n	na	na	na	na	3Hz generalized polyspikes, focal spikes, spike-waves in right hemisphere	na	na	20	y	Normal	hereditary spastic paraplegia	Helbig et al.	2016	27543892
30	Gong P1	27	c.1214C>T	p.Pro405Leu		LOF	paternal	S6 segment	46	f	11	normal	mild-moderate	impaired	na	n	y	n	Impaired coordination of fine motor skills	11	na	y	focal seizure (GTCS), status epilepticus, focal in Sleep	VPA, CBZ	y	seizure-free at 6y	spikes, SWI 60%	SWI 80%	y	11	y	normal	pos. family history	Gong et al.	2019	31905474
31	Gong P2	28	c.1214C>T	p.Pro405Leu		LOF	de novo	S6 segment	8	m	6	normal	mild-moderate	language delay	na	na	na	na	deleyed motor developement	6	na	y	GTCS, focal seizure,	VPA, LEV, CLB	y	seizure-free at 6y	spikes	na	n	6	y	normal	hypoxia at birth	Gong et al.	2019	31905474
32	Gong P3	29	c.1214C>T	p.Pro405Leu		LOF	de novo	S6 segment	29	m	8	normal	mild-moderate	impaired	na	na	na	na	deleyed motor developement	8	na	y	GTCS, atypical absences, febril status epilepticus	VPA, CBZ, LEV	n	uncontrolled	focal and generalized spikes	SWI 85%	y	8	y	normal	pos. family history	Gong et al.	2019	31905474
33	Gong P4	30	c.1214C>T	p.Pro405Leu		LOF	de novo	S6 segment	11	m	10	normal	mild-moderate	language delay	na	na	na	na		10	na	n	myoclonic seizure, focal in sleep	VPA, LEV, LTG	n	uncontrolled	generalized spikes and posterior-regions	SWI 80%	y	10	y	normal		Gong et al.	2019	31905474
34	Gong P5	31	c.1214C>T	p.Pro405Leu		LOF	de novo	S6 segment	6	f	5	normal	mild-moderate	language delay	na	na	na	na		5	na	y	GTCS, myoclonic seizure, focal seizure, febril status epilepticus,focal in sleep	VPA, LEV	n	uncontrolled	generalized spikes and posterior-regions	na	n	5	y	normal		Gong et al.	2019	31905474
35	Gong P6	32	c.1214C>T	p.Pro405Leu		LOF	de novo	S6 segment	7	f	5	normal	mild-moderate	language delay	na	na	na	na		5	na	y	GTCS, myoclonic seizure, focal seizure,	VPA, TPM	n	uncontrolled	spikes posterior-region	na	na	5	y	normal		Gong et al.	2019	31905474
36	Gong P7	33	c.1120 A>G	p.Thr374Ala		GOF/LOF	de novo	pore loop	0.0833333	m	0	impaired	severe	na	na	na	na	na		0	na	n	focal seizures	OXC	n	uncontrolled	multifocal spikes	na	na	0	y	normal	microcephaly	Gong et al.	2019	31905474
37	Gong P8	34	c.1120 A>G	p.Thr374Ala		GOF/LOF	de novo	pore loop	1	m	0	impaired	severe	no speech	na	na	na	y	Hyoptonia, tetraplegic	0	na	n	myoclonic seizure	VPA	n	uncontrolled	na	na	na	0	y	normal	microcephaly, frontal bossing	Gong et al.	2019	31905474
38	Canafoglia et al.	35	c.890G>A	p.Arg297Gln		GOF	de novo	S4 segment , voltage sensor	22	m	14	normal	mild-moderate	language delay	na	y	y	n	repetitive action myoclonus consistent with PME	36	Tonic seizure	n	GTCS, pos. Photo stimulation	VPA	n	rare generalized seizures	spikes, photic spikes posterior	na	n	22	y	Mild cerebellar atrophy	PME	Canafoglia et al.	2019	30660924
39	Miao P024	36	c.1214C>T	p.Pro405Leu		LOF	de novo	S6 segment	5	m	6	normal	moderate	impaired	na	na	na	na		6	focal seizures	na	na	LEV, TPM	n	uncontrolled	na	na	na	5	y	myelination delay		Miao et al.	2018	30182498
40	Corbatt WF-I-1	37	c.765_773del	p.255_257del		LOF	na	S3 segment	81	f	na (infantile)	normal	normal	normal	na	y	n	n	episodic ataxia, no myokymia or nystagmus	na (infantile)	tonic-clonic seizure	n	na	LEV, DHT	y	seizure-free at 76y	na	normal	n	81	y	atrophy of cerebellar vermis	episodic ataxia	Corbett et al.	2016	27733563
41	Corbatt WF-II-3	37	c.765_773del	p.255_257del		LOF	familial	S3 segment	54	m	7	normal	normal	normal	na	y	n	n	episodic ataxia, mildly antalgic gait, no myokymia or nystagmus	7	GTCS	n	nocturnal absences	PHT, PB, VPA	y	seizure-free at 46y	generalized poly spikes	3Hz generalized spikes	n	54	y	na	episodic ataxia	Corbett et al.	2016	27733563
42	Corbatt WF-II-4	37	c.765_773del	p.255_257del		LOF	familial	S3 segment	48	f	15	normal	normal	na	na	y	n	n	episodic ataxia, no myokymia or nystagmus	15	tonic-clonic seizure	y	absences,	VPA, CBZ	y	seizure-free at 24y	na	generalized spikes	na	48	y	normal	episodic ataxia	Corbett et al.	2016	27733563
43	Corbatt WF-III-4	37	c.765_773del	p.255_257del		LOF	familial	S3 segment	21	f	7	normal	normal	language delay	na	y	n	n	episodic ataxia, no myokymia or nystagmus	7	GTCS	n	absences, myoclonic seizure, tonic-clonic seizure	CBZ, VPA	y	seizure-free at 5y	poly spikes	polyspikes, generalized spikes	na	21	y	normal	episodic ataxia	Corbett et al.	2016	27733563
44	Corbatt WF-III-5	37	c.765_773del	p.255_257del		LOF	familial	S3 segment	19	m	13y	normal	normal	language delay	na	y	n	n	episodic ataxia, no myokymia or nystagmus	156	focal seizures, tonic-clonic seizure	n	na	CBZ, VPA	y	seizure-free at 19y	bifrontal focal spikes	na	na	19	y	normal	episodic ataxia	Corbett et al.	2016	27733563
45	Corbatt WF-III-6	37	c.765_773del	p.255_257del		LOF	familial	S3 segment	15	m	7	normal	severe	impaired	na	y	n	n	dystonia, ataxia	7	tonic-clonic seizure	n	status epilepticus, absences, myoclonic seizure, NCstatus epilepticus	VPA, ESM,Stiripentol, CBZ, LEV, ZNS, LTG	n	uncontrolled	generalized poly spikes,	generalized poly spikes, 3Hz poly spikes	na	15	y	normal		Corbett et al.	2016	27733563
46	Corbatt WF-III-7	37	c.765_773del	p.255_257del		LOF	familial	S3 segment	13	m	6	normal	mild	language delay	na	n	n	n	na	6	tonic-clonic seizure	n	absences, GTCS, focal seizure	VPA, LTG,	y	seizure-free at 12y	spikes posterior-region bilat.	generalized and focal spikes posterior	na	13	y	na		Corbett et al.	2016	27733563
47	Corbatt Proband B	38	c.890G>A	p.Arg297Gln		GOF	de novo	S4 segment , voltage sensor	9	f	12	normal	mild	language delay	na	y	y	n	mildly atactic, no episodic ataxia	12	tonic seizure	y	absences, myoclonic seizure	VPA, LTG, CLZ	n	uncontrolled	normal	generalized spikes and poly spikes	na	9	y	na		Corbett et al.	2016	27733563
48	Allou P4	39	c.1223T>C	p.Val408Ala			de novo	S6 segment	23	f	4	normal	severe	impaired, regression: no speech	Rett-like phenotype, Hanefeld variant	y	n	n	stereotypic hand movements, gait abnormalities,	4	tonic seizure	n	atonic, myoclonic seizure, focal tonic-clonic seizure	VNS	n	uncontrolled, once a week	na	na	na	23	y	cerebellar atrophy	microcephaly,	Allou et al.	2016	27062609
49	Manole et al.	40	c.881G>A	p.Arg294His		LOF	de novo	S4 segment , voltage sensor	teenager	na	na	normal	normal	normal	na	y	n	y	HSP, dysarthria, spastic paraplegia, mild ataxia	no seizures	na	na	na	na	na	na	na	na	na	na	y	na	hereditary spastic paraplegia	Manole et al.	2016	28032718
50	Hundallah et al.	41	c.1120 A>G	p.Thr374Ala		GOF/LOF	de novo	pore loop	na	m	0	na	severe	no speech	na	y	n	y	microcephalic, axial hypotonia, spastic cerebral palsy	0	clonic and myoclonic	n	fokal seizures, secondary GTCS, tonic seizure,	ACZ, PB, CNZ, LEV, TPM	y	rapid improvement in frequency and severity after ACZ	focal bilateral spikes	multifocal discharges	n	28	y	normal at birth, atrophy, delayed myelination		Hundallah	2016	27117551
51	Parrini et al 2065P	42	c.971G>C	p.Ser324Thr			de novo	S4-S5-loop	4	f	16	na	na	na	na	na	na	na	na	16	febrile seizures and afebrile	y	na	na	na	na	na	na	na	4	y	na		Parrini et al.	2017	27864847
52	Zhou et al. Case 187	46	c.1202C>T	p.Thr401Ile			na	S6 segment	10	f	24	na	mild-moderate	na	na	na	na	na	na	2	absences, GTCS	na	na	na	n	remitted	generalized spikes	na	na	10	y	normal		Zhou et al.	2018	29314583
53	Riazuddin et al. PKMR82-V-1	43	c.193C>G	p.Arg65*	homozygous		familial	N-Terminus	na	m	na	na	mild-moderate	language delay	na	na	na	na	walking delay	no seizures	na	na	na	na	na	na	na	na	na	na	na	na		Riazuddin et al.	2017	27457812
54	Riazuddin et al. PKMR82-V-3	43	c.193C>G	p.Arg65*	homozygous		familial	N-Terminus	na	m	na	na	mild-moderate	language delay	na	na	na	na		na (infantile)	na	na	na	na	na	na	na	na	na	na	na	na		Riazuddin et al.	2017	27457812
55	Riazuddin et al. PKMR82-V-6	43	c.193C>G	p.Arg65*	homozygous		familial	N-Terminus	na	f	na	na	mild-moderate	language delay	na	na	na	na		no seizures	na	na	na	na	na	na	na	na	na	na	na	na		Riazuddin et al.	2017	27457812
56	Riazuddin et al. PKMR82-V-7	43	c.193C>G	p.Arg65*	homozygous		familial	N-Terminus	na	m	na	na	mild-moderate	language delay	na	na	na	na	strabism	na (infantile)	na	na	na	na	na	na	na	na	na	na	na	na		Riazuddin et al.	2017	27457812
57	Symonds P163	44	c.676G>A	p.Glu226Lys			De novo mosaic (20%)	S2-segment	na	f	12	impaired	normal	na	na	na	na	na	na	12	febrile status epilepticus	y	na	VPA	y	seizure-free	na	na	na	na	na	normal		Symonds et al.	2019	31302675
58	Symonds P237	45	c.193C>T	p.Arg65*			paternal (unaffected)	N-Terminus	na	m	12	normal	normal	na	na	na	na	na	na	12	GTCS	n	na	LEV	y	seizure-free	na	na	na	na	na	normal		Symonds et al.	2019	31302675
60	Fernández-Marmiesse P868	48	c.959C>T	p.Thr320Ile			de novo	S4-S5-loop	17	f	11	na	normal	language delay	na	y	na	na	mild language retardation, strabismus, mild ataxia, joint hyperlaxity, and generalized hyperreflexia.	11	na	na	na	na	n	uncontrolled	na	na	na	na	na	na		Fernández-Marmiesse et al.	2019	31780880
64	Monies et al. 16W-0123	52	c.1214C>T	p.Pro405Leu		LOF	na	S6 segment	14	f	na	na	moderate-severe	language delay	na	na	na	na	Fine motor delay, gross motor delay, speech delay, Intellectual disability, Learning disability, developmental regression, hypotonia, tonic seizures,	na	tonic seizure	na	na	na	na	na	na	na	na	14	y	na		Monies et al.	2017	28600779
65	Lal et al. EC-EGTCS014	53	~788 kb incl. entire gene				na		na	na	14	na	moderate-severe	impaired	na	na	na	na	na	14	GTCS	na	na	na	na	na	generalized spikes	na	na	na	na	na		Lal et al.	2015	25950944
66	Nashabat KF151	54	c.1265_1266delAG	p.(Glu422Glyfs*21)			na	S6 segment	8	m	9	na	moderate-severe	impaired	Attention Deficit Hyperactivity Disorder	na	na	na	na	9	focal TC, myoclonic seizure	na	na	na	y	controlled	generalized poly spikes	na	na	8	y	vermis hypoplasia		Nashabat et al.	2019	31054490
67	Nashabat KF108	55	c.1120 A>G	p.Thr374Ala		GOF/LOF	na	pore loop	5	m	18	na	global developmental delay	impaired	na	na	na	na	na	18	GTCS	na	na	2 AEDs	n	refractory to medication	epileptic encephalopathy	na	na	5	y	brain atrophy		Nashabat et al.	2019	31054490
68	Nashabat KF109	56	c.890G>A	p.Arg297Gln		GOF	na	S4 segment , voltage sensor	8	m	20	na	global developmental delay	impaired	na	y	na	na	Ataxia	20	GTCS	na	na	2 AEDs	n	refractory to medication	epileptic encephalopathy	na	na	8	y	brain atrophy, cerebellar hypoplasia		Nashabat et al.	2019	31054490
69	Sachdev P1	57	c.1214C>T	p.Pro405Leu		LOF	mother neg. (de novo)	S6 segment	5	m	12	normal	mild	language delay	na	n	n	n	normal neurologic exam	12	focal myoclonic seizure, sek. GTCS	na	na	LEV, TPM, CNZ, CBZ, VNS, KD	n	uncontrolled	focal spikes	na	y	5	y	na	responsive on KD	Sachdev et al.	2017	28806589
70	Sachdev P2	58	c.1195G>A	p.Val399Met			na	S6 segment	7	f	36	na	na	na	na	n	n	n	polymyoclonus of face and extremities	36	myoclonic seizure, sek. GTCS	n	absences, MAE, GTCS	TPM, LAC, KD, LEV, DZM, PER, divalproex	n	partly responsive	na	diffuse slowing	n	7	y	normal	polymyoclonus	Sachdev et al.	2017	28806589
71	Sachdev P3	59	c.889C>T	p.Arg297Trp			de novo	S4 segment , voltage sensor	23	m	48	normal	normal	language delay	na	n	n	n	speech not fluent	48	GTCS, absences	n	status epilepticus	CBZ, VPA, Phen, LTG	y	recurr. status epilepticus	polymorphic delta, multifocal spikes	na	n	23	y	normal	recurrent status epilepticus	Sachdev et al.	2017	28806589
75	Ngo et al. ATX89	63	c.890G>A	p.Arg297Gln		GOF	de novo	S4 segment , voltage sensor	10	m	na (early onset)	na	na	na	Autism spectrum disorder	y	na	na	na	na	na	na	na	na	na	na	na	na	na	na	na	na	Autism, Ataxia, Epilepsy (Epileptic encephalopathy, early infantile, 32)	Ngo et al.	2020	31692161
76	Ngo et al. AT 242	64	c.890G>A	p.Arg297Gln		GOF	maternal	S4 segment , voltage sensor	14	m	na (early onset)	na	intellectual disability, developmental delay	impaired	Autism spectrum disorder	y	na	na	weakness, ataxia,	na	na	na	na	na	na	na	na	na	na	na	na	cerebellar atrophy	Ataxia, Autism, Cerebellar Atrophy, Cerebellar Degeneration, Developmental Delay, Epilepsy, Intellectual Disability, Weakness	Ngo et al.	2020	31692161
77	Costain et al. 15/58	65	c.890G>A	p.Arg297Gln		GOF	de novo	S4 segment , voltage sensor	13	na	8	na	global developmental delay	na	na	y	na	na	na	8	generalized tonic seizure, GTCS, absences, myoclonic seizure	na	na	na	na	na	spikes	na	na	13	na	cerabellar atrophy		Costian et al.	2019	31487502
Abbreviations: ID: identify; P: patient; LOF: loss-of-function; GOF: gain-of-function; na: no answere; GTCS: generalized tonic-clonic seizure
